# Supplementary material for: Removal of Transgenes and Evaluation of Yield Penalties in Genome Edited Bacterial Blight Resistant Rice Varieties
Source: Plant Biotechnol J. 2025 Oct 7;24(2):939–53. doi: 10.1111/pbi.70332 (PMC12906797; doi:10.1111/pbi.70332)
Supplement: Supplementary file 5 — Figure S5: pbi70332‐sup‐0005‐FigureS5.pdf. [file PBI-24-939-s004.zip]

Archive with 4 entries (4 files):
- Fig S5A-B.pdf
- Fig S5C.pdf
- Fig S5D.pdf
- Fig S5E.pdf
