# Supplementary material for: Removal of Transgenes and Evaluation of Yield Penalties in Genome Edited Bacterial Blight Resistant Rice Varieties
Source: Plant Biotechnol J. 2025 Oct 7;24(2):939–53. doi: 10.1111/pbi.70332 (PMC12906797; doi:10.1111/pbi.70332)
Supplement: Supplementary file 9 — Tables S1‐S12: pbi70332‐sup‐0001‐Tables.xlsx. [file PBI-24-939-s005.xlsx]

## Sheet: Table S1 list of primers
Table S1: Primers used in this study
Application	Region amplified	Direction	5'-3' Sequence	Product size (bp)	Annealing temp (℃)
Initial transgene-free screening (IRS1132)	35S promoter	Forward	CAGAAGACCAAAGGGCTATTGA	728/401	50
		Reverse	GAGATAGATTTGTAGAGAGAG
	Right border	Forward	AAGGCGGGAAACGACAAT	536	54
		Reverse	GTAGGCGAGGTGGTACTAAAC
	gRNA SWEET14	Forward	GAATGGTCACGATGGATGAT	250	54
		Reverse	GGGGTTATAAGGTGGGTTCT
	gRNA SWEET11/13	Forward	CCTGGAGCCCATAGTCTAGTAA	248	54
		Reverse	GCTGGGCAATGTGGTACTAA
	Ubi promoter	Forward	AGTGTGCATGTGTTCTCCT	1180	58
		Reverse	GGCACACACATACAGATCCA
	Cas9 5'end	Forward	TGACAGGCACTCTATAAAGAAGA	444	52
		Reverse	ATAAAAAGCTTGTCAACATCTGA
	Cas9 mid	Forward	ATGACTAGAAAGTCCGAAGAAAC	464	52
		Reverse	ATGTCCTCCAGTATATCTTCGTT
	Cas9 3' end	Forward	GGGTAATGAACTCGCTCTGC	431	53
		Reverse	TATAGCGCTTTCTGTCTATGGTA
	Nos Ter	Forward	TCGTTCAAACATTTGGCAAT	212	52
		Reverse	CCTAGTTTGCGCGCTATATTT
DNA gel blot	1.1	Forward	GACTATAAGGATGACGACGATAAGATGG	1941	55
		Reverse	CAAAGTCAACACAATGTCCTC
	2.2	Forward	GAGGACATTGTGTTGACTTTG	1669	60
		Reverse	ACGACCGCTCCATAATCGTGAT
	3.5	Forward	TCACGATTATGGAGCGGTCG	1969	55
		Reverse	ATCTGCGAAAGCTCGAGAGAGATAGATT
	4.2	Forward	GCAAGTGGATTGATGTGATA	1210	55
		Reverse	CTATTTCTTTGCCCTCGGACGAGTG
	5.4	Forward	TGTCGGGCGTACACAAATC	2659	60
		Reverse	CTTTATCTGTTCGGGCAATACGATGCC
	6.5	Forward	ATCAGACCAGTCAACAAGTACAATGGGC	2330	55
		Reverse	CTAGCTGATTGGATGTACCGCGAGA
	7.1	Forward	CGCGGTACATCCAATCAGCTAGC	2244	60
		Reverse	TACCGCGCACTTGAG
	8.4	Forward	TGAAAAACGGTTCGTCCTGGCC	1264	60
		Reverse	AACGTCGTGACTGGGAAAACCC
Overlap PCR for IRS1132	1	Forward	tcgacggtatcgata	379	55
		Reverse	tagctctaaaacgctgctgaca
	2	Forward	cgcttgtgtgtatataaacc	446	50
		Reverse	gtcctttagaccatgtc
	3	Forward	cacacttgtttgaagtgcag	494	57
		Reverse	caggctggcattatctactcg
	4	Forward	gcctctaaattaagaaaactaaaactc	497	55
		Reverse	tctatttattacggcgggcga
	5	Forward	ggattcctttcccac	500	55
		Reverse	gatgacccgacaaacaagtg
	6	Forward	tagccctgccttcatacgcta	480	55
		Reverse	cctattcttccttcttgtgtacct
	7	Forward	gcactctataaagaagaacctg	500	55
		Reverse	ggattctcttcaaacagc
	8	Forward	gcttagcgcatccatgatcaaga	485	55
		Reverse	cgaccacttcctcaaaattc
	9	Forward	tcgcatggatgactagaa	500	55
		Reverse	caaagtcaacacaatgtcctc
	10	Forward	cgtatcatgacctgctta	496	55
		Reverse	aatgttttccggcttatgac
	11	Forward	cgagcatatcgctaacttg	495	55
		Reverse	gagttgcctccaatagttcttc
	12	Forward	gtaagtcggataatgtcccgtcg	500	55
		Reverse	ctatttcctgctcagatttcgc
	13	Forward	tgagttcgtctatggcgactat	504	55
		Reverse	acgaccgctccataatcgtgat
	14	Forward	caaagtggagaagggcaagt	480	55
		Reverse	aataatgttctcggcctgctc
	15	Forward	gcaaatcttgataaggtcct	440	55
		Reverse	atgtataattgcgggactc
	16	Forward	cggtcttgcgatgattatc	431	55
		Reverse	atgttggcaagctgctc
	17	Forward	gaaacctgtcgtgccag	462	55
		Reverse	gagagtgtcgtgctccaccatgttc
	18	Forward	ccacgtcttcaaagcaagtggattgatgtgaaca	447	55
		Reverse	tagagagagactggtgatt
	19	Forward	gcaagtggattgatgtgata	452	55
		Reverse	gtcaggctctcgctaaact
	20	Forward	tgtttatcggcactttgcatcg	462	55
		Reverse	ctgttatgcggccattgtc
	21	Forward	cgatgagctgatgctttgg	480	55
		Reverse	cgtcggtttccactatcg
	22	Forward	tgtcgggcgtacacaaatc	420	55
		Reverse	tgattttgtgccgagctgc
	23	Forward	cgtccgcaatgtgttattaagttgtc	480	55
		Reverse	ctccaattcactgttccttgcattcta
	24	Forward	ccgtcgatactatgttatacg	463	55
		Reverse	tcatcttcatactcttccgag
	25	Forward	gcactttgaacggcatgatg	494	55
		Reverse	atcctccctgatcgaccg
	26	Forward	ctttattgatcttgggagaagc	498	55
		Reverse	ctcagagcgttttgatatcatgct
	27	Forward	ccaaccttgtttctgagca	496	55
		Reverse	tggttaagtcgagtaagag
	28	Forward	gagtgactagatgacatatc	500	55
		Reverse	gtaacctgccaaccaaa
	29	Forward	ggtgacgattacctaacaat	517	55
		Reverse	tgaagccagttaccttcg
	30	Forward	tgcgcgtaatctgctgctt	509	55
		Reverse	ggactataaagataccaggcg
	31	Forward	gacaggtatccggtaagcg	393	55
		Reverse	cagtcacgtagcgatagc
	32	Forward	tgcactctcagtacaatctg	448	55
		Reverse	gacagttatgcacaggc
	33	Forward	ctggtagattgcctgg	483	55
		Reverse	atcctagtcatgcgcta
	34	Forward	atttgccctagcatctgc	484	55
		Reverse	tacgaagaaggccaagaac
	35	Forward	ttcgctctttacgatcttgt	493	55
		Reverse	cgacgagcaaccagatt
	36	Forward	catgatgctgcgactat	498	55
		Reverse	gctaccagagtaaatgagca
	37	Forward	ttccatgccgcctcctt	497	55
		Reverse	atcaaaggcacgcgcatc
	38	Forward	gactcaagaatgggca	492	55
		Reverse	atgaaggttatcgctgt
	39	Forward	gttgcgatggtcgtcttg	470	55
		Reverse	taccgcgcacttgag
	40	Forward	aatgcgtcctcacggaa	482	55
		Reverse	aggatgcttgaccaccta
	41	Forward	caatgtccagtaggtcg	248	55
		Reverse	tcgtccatttgtatgtgc
	42	Forward	tgaacgtcagaagccgac	338	55
		Reverse	gcttgagcttggatcagattg
	43	Forward	cgccaatatatcctgt	379	55
		Reverse	ggcttagttcgttcttaagcttggatccagtcgactgaa
	44	Forward	atgggaaccaattcagtcga	484	55
		Reverse	cctactgtacaccaccaa
	45	Forward	gaacaatgaagaacccac	483	55
		Reverse	caactcccttcgttcctctc
	46	Forward	agtacgtgcacggtga	418	55
		Reverse	tagtacacgctcgtcg
	47	Forward	aagaacccaccttataaccccgcgcgctgccgcttgtgttgagggca	488	55
		Reverse	gctatttctagctctaaaacggttg
Overlap PCR for pMUGW5	1	Forward	tggtcatagctgtttcctgtgtga	499	55
		Reverse	ctcgtgggtgggggtccatctt
	2	Forward	ccatcattgcgataaaggaaaggct	487	55
		Reverse	ccttacgtcagtggagatatcacatc
	3	Forward	aagatggacccccacccacgag	394	62.5
		Reverse	cgcaggacatatccacgccctc
	4	Forward	acctgatgcagctctcgga	439	60
		Reverse	acggtgtcgtccatcacagtttgc
	5	Forward	tgcgcgattgctgatccccatg	413	60
		Reverse	gcgcccaagctgcatcatcgaa
	6	Forward	gtcttgaccaactctatc	497	55
		Reverse	agacaacttaataacacattgcggacg
	7	Forward	ccgaattaattcggcgttaattcag	456	55
		Reverse	ctccaattcactgttccttgcattc
	8	Forward	ggctccgtcgatactatgttatacgc	486	55
		Reverse	gttcatcttcatactcttccgagc
	9	Forward	gcaatctgctcatgagtgagg	492	55
		Reverse	caggcttgatccccagtaagtc
	10	Forward	tatcggggaagaacagtatgtcg	497	55.7
		Reverse	ctgcgccttatccggtaac
	11	Forward	cgataagtcgtgtcttacc	469	55
		Reverse	agcggtatcagctcactcaaa
	12	Forward	acggttcctggccttttgctgg	409	62.5
		Reverse	tctgacacatgcagctcccgga
	13	Forward	tcccggcatccgcttacagaca	407	55
		Reverse	gggaaccggtcacacatgtaagt
	14	Forward	cagacagttatgcacaggccagg	481	62.5
		Reverse	ggcaaggcagaagccagatg
	15	Forward	cgctgccactgcgttcgtagat	480	60
		Reverse	cccatctaaccgaatccatgaaccg
	16	Forward	gcaacgtgtggacggaa	470	62.5
		Reverse	ctgggtgatgacctggtggagaagt
	17	Forward	ctttgcggattcgatcagcg	477	62.5
		Reverse	atgaagcgggtcaactttcag
	18	Forward	ttcagatagcagctcggtaatggtc	460	62.5
		Reverse	tcacggatggaaggctacaagc
	19	Forward	ctcaagaatgggcagctcgta	498	62.5
		Reverse	cgcatgaaggttatcgctgtact
	20	Forward	gctagatgggttgcgatggt	441	62.5
		Reverse	ttccgtgaggacgcattgac
	21	Forward	ctggtgcggtttcatgcttgttc	473	60
		Reverse	agcacccgcgacctactg
	22	Forward	gaacacggtcaacaccatgc	487	62.5
		Reverse	gtcttctgaaaacgacatgtcgca
	23	Forward	atgcgactaaaacacgcgacaag	480	62.5
		Reverse	ctggcgttacccaacttaatcg
	24	Forward	cctcttcgctattacgccag	484	60
		Reverse	ccctaaaccctaaatggatgtacta
	25	Forward	gagtattttgacaacaggactctacag	479	60
		Reverse	acggtggagcggaactctc
	26	Forward	tcgacgagtctaacggacac	474	60
		Reverse	gaagtagaactaccgggccctaa
	27	Forward	ttcaaggtacgccgctc	445	62.5
		Reverse	caggtagtttgaaacagtattctactccg
	28	Forward	ggttgtgatgatgtggtgtggttg	498	62.5
		Reverse	tccttatagtccatggccggattcg
	29	Forward	tgctcaccctgttgtttggtgt	479	55
		Reverse	cgccatctcgttactgaagat
	30	Forward	ccgcaggtacacaagaaggaag	489	55
		Reverse	tcaccgggaagctgtgcgat
	31	Forward	atgctaaggccattttgtccgc	478	55
		Reverse	ccaccgtcaatatagccagcat
	32	Forward	gcttgttcgtcagcagctt	481	55
		Reverse	attggtcatcctttcgatgaagctc
	33	Forward	cgtttcgcatggatgactaga	491	62.5
		Reverse	gtcaaagtcaacacaatgtcctcc
	34	Forward	cgtatcatgacctgcttaaaattatcaag	453	55
		Reverse	caacttttaccgtttgaagaatgcc
	35	Forward	tgcacgagcatatcgctaact	500	55
		Reverse	atgaagaactattggaggcaactc
	36	Forward	ctgacgcgcagcgataaa	488	55
		Reverse	ctaacgtcgtagaccttatagtcgcc
	37	Forward	ctaagctcgaatctgagttcgtc	511	55
		Reverse	gaccgctccataatcgtgatc
	38	Forward	tgcgtactccgtgcttgtc	481	60
		Reverse	gtctctatgcttgttgtaggcg
	39	Forward	tagcaagcgcgttatactggcag	474	55
		Reverse	cccatctcataaataacgtcatgc
	40	Forward	atcgacctttcgcagttg	472	55
		Reverse	cttcgaagggcaattctg
	41	Forward	gcttatcgataccgtcg	488	55
		Reverse	agatttccaaccaggtcc
	42	Forward	gcaattccagcacactg	493	55
		Reverse	aagaacgaactaagccggac
	43	Forward	cccatcatccatcgtgacca	499	55
		Reverse	tctgtgccaagtgtgagctgc
	44	Forward	ggcagtagtagcttgatgcct	558	62.5
		Reverse	agcaaattactgatgagtccgtg
	45	Forward	tgccgaagcatgttgcc	561	62.5
		Reverse	ggctgggcaacatgctt
	46	Forward	cacaaattatcagcacgctcac	592	62.5
		Reverse	gcatggatcttggaggaatcagatg
	47	Forward	gtagcaccagtagaagacgc	307	55
		Reverse	attactgatgagtccgtgagg
	48	Forward	ctcatctccccctactgta	496	55.7
		Reverse	atgcaagctagagacgg
	49	Forward	ctgtgtgaagattattgccact	481	55
		Reverse	acaggctgatgtaattgttc
	50	Forward	atcaacgacgtgctgcacag	468	62.5
		Reverse	atcttctccttgatctcctgc
	51	Forward	ctaatatggacatcttcgagaagg	497	55
		Reverse	atccttggagattgtgctgatg
	52	Forward	tactctagcgccggcatctt	520	62.5
		Reverse	gatgtcgtaggccagcacaa
	53	Forward	ggcaaggagacaaacagggac	497	55
		Reverse	ctatccttaaagaagtcgatcagc
	54	Forward	atggcacattcaagaaggg	504	55
		Reverse	ccttatacacgtcgtaggaca
	55	Forward	ccaacaagaatccagataatcc	492	55
		Reverse	cagagttcaggtcctccag
	56	Forward	tatcaaggagctgaaggc	477	55
		Reverse	cgagagaagttcttatagtccaggg
	57	Forward	acaggatcatgtacgtgc	485	62.5
		Reverse	ccacagcacctttctgg
	58	Forward	cgatagccggaactatgag	472	55
		Reverse	ggggaaattcgagctcacta
	59	Forward	gcagatatccagcacagtg	403	55
		Reverse	tttacactttatgcttccggctcg

## Sheet: Table S2 WGS short read
Table S2: Short-read whole genome mapping of GE'd lines to vectors IRS1132
	Batch Illumina ST Lib										TDNA Scan results
ID	Sample	Primary_mapped Reads	Properly_Mapped_Paired	Mapped reads Overlapping to homology regions	Uniquely Mapped reads Overlapping to homology regions	Mapped reads NonOverlapping to homology regions	Unique Mapped reads NonOverlapping to homology regions	Soft_Clipped mapped reads	Mapped Reads non overlapping Homology with BLAST_Hits to rice genome	High_Identity_Hits(≥95%)	Breaking points	Integrated sequence	TDNA scan veridict
IR64_C1-1	BC1A	171	0	348	171	0	0	93	0	0			No integration detected
IR64_C1-2	BC1B	132	0	271	130	2	2	80	0	0			No integration detected
IR64_C1-3	BC1C	221	0	454	218	3	3	140	0	0			No integration detected
IR64_C3-1	BC3-1	490	0	828	416	74	74	329	0	0			No integration detected
IR64_C3-2	BC3-2	331	0	480	265	66	66	225	0	0			No integration detected
IR64_C3-3	BC3-3	487		818	388	99	99	330	1	0			No integration detected
IR64 WT	IR_WT	220	0	448	220	0	0	123	0	0			No integration detected
IR64_T1B	T1A	1691	0	2268	1025	666	666	254	122	63	CM020878.1 16663152. vector 12530,tdna_end:16176	>CM020878.1:16662652-16663652 CCCGCTGGATCGGGCCGCCGGCTCGCTGCCGGTGAACATACCGGACTGGCAGAAGATTCT TGGGGTCGAGTACAGGGATCACCAGGCCGCTGCTGCGGAGTGGGAGCTCCAGggcgacgg cgacgacgactacgagtacggcaaggtggccggcgtcggcggcgTGGTGATACCGCCGCA CGAGCTGGCGTGGCGCGGCCGCGCGGCGTCGCTGTCGGTGCACGAGGGGATCGGGAGGAC GCTCAAGGGGCGCGACCTCAGCCGGGTCCGGGACGCGGTCTGGAAGAAGACCGGCTTCGA GGACTGACCGGCGAGCTAGCTGATCACTCCCGGTGGTTGGCCTCGCCGCGCAGACGTGCA GTA…	Intregration detected
IR64_T1A	T1B	1277	0	1787	784	493	493	190	108	62	CM020878.1 16663152. vector 12530,tdna_end:16176	>CM020878.1:16662652-16663652 CCCGCTGGATCGGGCCGCCGGCTCGCTGCCGGTGAACATACCGGACTGGCAGAAGATTCT TGGGGTCGAGTACAGGGATCACCAGGCCGCTGCTGCGGAGTGGGAGCTCCAGggcgacgg cgacgacgactacgagtacggcaaggtggccggcgtcggcggcgTGGTGATACCGCCGCA CGAGCTGGCGTGGCGCGGCCGCGCGGCGTCGCTGTCGGTGCACGAGGGGATCGGGAGGAC GCTCAAGGGGCGCGACCTCAGCCGGGTCCGGGACGCGGTCTGGAAGAAGACCGGCTTCGA GGACTGACCGGCGAGCTAGCTGATCACTCCCGGTGGTTGGCCTCGCCGCGCAGACGTGCA GTA…	Intregration detected
	NonOverlapping_Reads homology regions with high identity blast hit in the rice genome are infomative sequences for potentail vector integration
	NonOverlapping_Reads homology regions with blast hit in the rice genome are condidred index hopping or contamination
	Batch NanoBall Enzy Lib
ID	Sample	Primary_mapped Reads	Properly_Mapped_Paired	Mapped reads Overlapping to homology regions	Uniquely Mapped reads Overlapping to homology regions	Mapped reads NonOverlapping to homology regions	Unique Mapped reads NonOverlapping to homology regions	Soft_Clipped mapped reads	Mapped Reads non overlapping Homology with BLAST_Hits to rice genome	High_Identity_Hits(≥95%)	Breaking points	Integrated sequence
IR64-5a rep 1	IR_1-4	230	0	481	230	0	0	136	0	0			No integration detected
IR64-5a rep 2	IR_1-5	253	0	511	253	0	0	150	0	0			No integration detected
IR64-7a rep 1	IR_2-3	979	0	1157	598	381	381	599	167	164	CM020877.1 ~24498696. vector:: 9058:9330	>24498696 ~ vector:: 9058:9330 ATTTCTTGATGAGTGCTGTGCCAACCACGGCGTTAAGGTAGGCGTCGTGGGCGTGGTGGT AGTTATTAATTTCCCTGACTTTGTAAAACTGGAAGTCTTTGCGAAAGTCGCTCACCAGCT TGGACTTCAAAGTGATGACCTTGACTTCCCTAATCAACTTGTCGTTCTCGTCATACTTCG TGTTCATCCTCGAATCCAGGATCTGGGCAACGTGTTTGGTGATTTGGCGTGTCTCCACCA GCTGTCTTTTGATAAAACCGGCCTTGTCGAGCT	Intregration detected
IR64-7a rep 2	IR_2-5	405	0	534	260	145	145	245	71	71	CM020877.1 ~24498696. vector:: 9058:9330	>24498696 ~ vector:: 9058:9330 ATTTCTTGATGAGTGCTGTGCCAACCACGGCGTTAAGGTAGGCGTCGTGGGCGTGGTGGT AGTTATTAATTTCCCTGACTTTGTAAAACTGGAAGTCTTTGCGAAAGTCGCTCACCAGCT TGGACTTCAAAGTGATGACCTTGACTTCCCTAATCAACTTGTCGTTCTCGTCATACTTCG TGTTCATCCTCGAATCCAGGATCTGGGCAACGTGTTTGGTGATTTGGCGTGTCTCCACCA GCTGTCTTTTGATAAAACCGGCCTTGTCGAGCT	Intregration detected
IR64-9a rep 1	IR_3-2	146	0	289	146	0	0	81	0	0			No integration detected
IR64-9a rep 2	IR_3-3	190	0	377	189	1	1	117	1	1			No integration detected
IR64-136a rep 1	IR_6-1	215	0	441	215	0	0	131	0	0			No integration detected
IR64-136a rep 2	IR_6-2	339	0	682	339	0	0	209	0	0			No integration detected
IR64-7b rep 1	IR_7-1	290	0	587	290	0	0	177	0	0			No integration detected
IR64-7b rep 1	IR_7-2	279	0	560	279	0	0	168	0	0			No integration detected
IR64 WT rep1	IR_WT-1_2_	326	0	643	326	0	0	206	0	0			No integration detected
IR64 WT rep 2	IR_WT-1	169	0	341	169	0	0	107	0	0			No integration detected
IR64 WT rep 3	IR_WT-2	492	0	920	491	1	1	305	0	0			No integration detected
CS-3b rep 1	CH10-1	160	0	329	160	0	0	97	0	0			No integration detected
CS-4 rep 1	CH12-1	279	0	559	279	0	0	173	0	0			No integration detected
CS-4 rep 2	CH12-3	256	0	503	255	1	1	168	0	0			No integration detected
CHWT	CH_WT-1	263	0	506	260	3	3	152	0	0			No integration detected
	NonOverlapping_Reads homology regions with high identity blast hit in the rice genome are infomative sequences for potentail vector integration
	NonOverlapping_Reads homology regions with no blast hit in the rice genome are condidred index hopping or contamination
	Batch NanoBall Mech Lib
	Sample	Primary_mapped Reads	Properly_Mapped_Paired	Mapped reads Overlapping to homology regions	Uniquely Mapped reads Overlapping to homology regions	Mapped reads NonOverlapping to homology regions	Unique Mapped reads NonOverlapping to homology regions	Soft_Clipped mapped reads	Mapped Reads non overlapping Homology with BLAST_Hits to rice genome	High_Identity_Hits(≥95%)	Breaking points	Integrated sequence
IR64-5a rep 1	IR1-4	186	0	377	186	0	0	114	0	0			No integration detected
IR64-5a rep 2	IR1-5	191	0	415	191	0	0	123	0	0			No integration detected
IR64-7a rep 1	IR2-3	261	0	299	141	120	120	154	49	46	CM020877.1 ~24498696		Intregration detected
IR64-7a rep 2	IR2-5	228	0	306	144	84	84	139	38	35	CM020877.1 ~24498696		Intregration detected
IR64-9a rep 1	IR3-2	341	0	714	341	0	0	221	0	0			No integration detected
IR64-9a rep 2	IR3-3	251	0	486	251	0	0	166	0	0			No integration detected
IR64-136a rep 1	IR6-1	361	0	757	361	0	0	224	0	0			No integration detected
IR64-136a rep 2	IR6-2	1133	0	2333	1133	0	0	694	0	0			No integration detected
IR64-7b rep 1	IR7-1	350	0	722	350	0	0	226	0	0			No integration detected
IR64-7b rep 1	IR7-2	264	0	533	262	2	2	168	0	0			No integration detected
IR64 WT rep1	IRWT-1	273	0	599	273	0	0	168	0	0			No integration detected
IR64 WT rep 2	IRWT-2	286	0	552	284	2	2	180	1	0			No integration detected
CS-3b rep 1	CH10-1	375	0	752	375	0	0	222	0	0			No integration detected
CS-3b rep 2	CH10-3	84	0	161	84	0	0	52	0	0			No integration detected
CS-4 rep 1	CH12-1	460	0	906	460	0	0	291	0	0			No integration detected
CS-4 rep 2	CH12-3	113	0	216	113	0	0	79	0	0			No integration detected
CHWT-rep 1	CHWT-1	245	0	463	245	0	0	165	0	0			No integration detected
CHWT-rep 2	CHWT-3	200	0	414	200	0	0	128	0	0			No integration detected
	NonOverlapping_Reads homology regions with high identity blast hit in the rice genome are infomative sequences for potentail vector integration
	NonOverlapping_Reads homology regions with no high identity blast hit in the rice genome are potential index hopping or contamination

## Sheet: Table S3 Gene indels
Table S3: Genes harbouring indels in genome of GE'd rice lines
Proteins affected by indels
Edited line	Internal ID*	Function	Homology with rice sequence project
IR64_C3	g25692	HP	No determined
IR64_C3	g25389	HP	No determined
IR64_136A	g8373	protein|SNF2 family N-terminal domain containing protein, expressed	LOC_Os02g32570.1
IR64_136A	g43866	HP	No determined
IR64_7B	g9701	HP	No determined
IR64-5a	g9701	HP	No determined
CS_3B	g1167	protein|dnaJ domain containing protein, expressed	LOC_Os01g13760.1
CS_3B	g31734	HP	No determined
CS_4	g3946	protein|surp module family protein, putative, expressed	LOC_Os01g50320.2
CS_4	g15691	HP	No determined
KOM_14_19_2	g22014	protein|expressed protein	LOC_Os07g04450.1
KOM_14_19_2	g12572	protein|aldehyde oxidase 2, putative, expressed	LOC_Os03g57720.1
HP= hypothetical protein
*Comprehensive annotation corresponding to these Internal IDs can be accessed at https://zenodo.org/records/15716853

## Sheet: Table S4 off target
Table S4: Off-target mutation analysis
GE line	Chromosome number	Chromosome (GenBank ID)	SNP/Indel position	Sequence in WT	Sequence in GE'd line	gRNA binding position (start)	gRNA binding position (end)	gRNA matching sequence	DNA strand direction	Number of mismacthes in gRNA	gRNA	Distance from gRNA binding	Note
IR64-C3*		CM020883.1	25660109	T	TAA	25660096	25660116	TTGGTGGTGTACAGTAGGGGG	+	0	gRNA1 in IRS1132	0	On Target
		CM020887.1	14149934	GGAGTTGT	G	14149924	14149944	GAGGAACGAAGGGAGTTGTGG	+	0	gRNA2 in IRS1132	0	On Target
		CM020886.1	17855327	CTGCTGA	C	17855324	17855344	AGGGCATGCATGTCAGCAGCTGG	-	0	gRNA3 in IRS1132	0	On Target
		CM020886.1	17855266	TTGGAGGG	T	17855262	17855282	TATATAAACCCCCTCCAACCAGG	-	0	gRNA4 in IRS1132	0	On Target
		CM020886.1	17855266	TTGGAGGG	T	17855249	17855269	GATGAGCTTAGCACCTGGTTGGA	+	0	gRNA6 in IRS1132	0	On Target
IR64-9a*		CM020883.1	25660108	G	GT	25660096	25660116	TTGGTGGTGTACAGTAGGGGG	+	0	gRNA1 in IRS1132	0	On Target
		CM020876.1	6314428	G	GT	6314415	6314435	GAGaAAaGAAGaGAGTTGGGG	+	3	gRNA2 in IRS1132	0	Off Target
		CM020887.1	14149937	G	GT	14149924	14149944	GAGGAACGAAGGGAGTTGTGG	+	0	gRNA2 in IRS1132	0	On Target
IR64-136a*		CM020876.1	6314428	G	GT	6314415	6314435	GAGaAAaGAAGaGAGTTGGGG	+	3	gRNA2 in IRS1132	0	Off Target
		CM020880.1	15429580	AGGGAGGCG	A	15429572	15429592	GAGGAAaGAAGGGAGgcGAGG	+	3	gRNA2 in IRS1132	0	Off Target
		CM020887.1	5385079	G	GA	5385066	5385086	GAGGgAaGAAGGGAGaTGAGG	+	3	gRNA2 in IRS1132	0	On Target
		CM020887.1	14149937	G	GA	14149924	14149944	GAGGAACGAAGGGAGTTGTGG	+	0	gRNA2 in IRS1132	0	On Target
IR64-7b*		CM020883.1	25660109	T	TA	25660096	25660116	TTGGTGGTGTACAGTAGGGGG	+	0	gRNA1 in IRS1132	0	On Target
		CM020876.1	6314428	G	GT	6314415	6314435	GAGaAAaGAAGaGAGTTGGGG	+	3	gRNA2 in IRS1132	0	Off Target
		CM020887.1	14149937	G	GTT	14149924	14149944	GAGGAACGAAGGGAGTTGTGG	+	0	gRNA2 in IRS1132	0	On Target
		CM020886.1	17855325	AGCT	A	17855324	17855344	AGGGCATGCATGTCAGCAGCTGG	-	0	gRNA3 in IRS1132	0	On Target
		CM020886.1	17855264	GGTTGGA	G	17855262	17855282	TATATAAACCCCCTCCAACCAGG	-	0	gRNA4 in IRS1132	0	On Target
		CM020886.1	17855264	GGTTGGA	G	17855249	17855269	GATGAGCTTAGCACCTGGTTGGA	+	0	gRNA6 in IRS1132	0	On Target
IR64-5d*		CM020876.1	6314428	G	GT	6314415	6314435	GAGaAAaGAAGaGAGTTGGGG	+	3	gRNA2 in IRS1132	0	Off Target
		CM020879.1	21540086	G	GT	21540073	21540093	GgGGAAtGgAGGGAGTTGTGG	+	3	gRNA2 in IRS1132	0	Off Target
		CM020887.1	14149937	G	GTT	14149924	14149944	GAGGAACGAAGGGAGTTGTGG	+	0	gRNA2 in IRS1132	0	On Target
		CM020886.1	17855327	CT	C	17855324	17855344	AGGGCATGCATGTCAGCAGCTGG	-	0	gRNA3 in IRS1132	0	On Target
		CM020886.1	17855266	T	TG	17855262	17855282	TATATAAACCCCCTCCAACCAGG	-	0	gRNA4 in IRS1132	0	On Target
		CM020886.1	17855266	T	TG	17855249	17855269	GATGAGCTTAGCACCTGGTTGGA	+	0	gRNA6 in IRS1132	0	On Target
CS-3b*		CM020883.1_Sub1	28510251	GTGTACAGTA	G	28510245	28510265	TTGGTGGTGTACAGTAGGNNN	+	0	gRNA1 in IRS1132	0	On Target
		CM020883.1_Sub1	28510258	G	GT	28510245	28510265	TTGGTGGTGTACAGTAGGNNN	+	0	gRNA1 in IRS1132	0	On Target
		CM020876.1_Sub1	6330048	G	GT	6330034	6330054	GAGGAACGAAGGGAGTTGNNN	+	3	gRNA2 in IRS1132	0	Off Target
		CM020887.1_Sub1	16544475	AG	A	16544462	16544482	GAGGAACGAAGGGAGTTGNNN	+	0	gRNA2 in IRS1132	0	On Target
		CM020886.1_Sub1	20258689	TTAGCACCTGGTTGGAGGGGG	T	20258682	20258702	GATGAGCTTAGCACCTGGTTNN	+	0	gRNA6 in IRS1132	0	On Target
		CM020877.1_Sub1	31383884	TCAGCCTTACCTCCC	T	31383888	31383908	GAGGAACGAAGGGAGTTGNNN	-	4	gRNA2 in IRS1132	4	Off Target
		CM020886.1_Sub1	20258753	ATGACCAGCTGC	A	20258757	20258777	AGGGCATGCATGTCAGCAGCNNN	-	0	gRNA3 in IRS1132	4	On Target
		CM020886.1_Sub1	20258689	TTAGCACCTGGTTGGAGGGGG	T	20258695	20258715	TATATAAACCCCCTCCAACCNNN	-	0	gRNA4 in IRS1132	6	On Target
		CM020886.1_Sub1	20258689	TTAGCACCTGGTTGGAGGGGG	T	20258656	20258676	CTTGAGTTTGCTTTGCTTGANNN	+	0	gRNA5 in IRS1132	14	On Target
CS-4*		CM020883.1_Sub1	28510253	GTACAGTAGGGGGAGATGCATATC	G	28510245	28510265	TTGGTGGTGTACAGTAGGNNN	+	0	gRNA1 in IRS1132	0	On Target
		CM020887.1_Sub1	16544476	G	GT	16544462	16544482	GAGGAACGAAGGGAGTTGNNN	+	0	gRNA2 in IRS1132	0	On Target
KOM_14_19**		CM020883.1_komboka	25762485	AGGGGGAGAT	A	25762469	25762489	CATCTCCCCCTACTGTACACCACCAAAA	-	0	gRNA1 in pMUGW5	0	On Target
		CM020886.1_komboka	20025933	T	TA	20025932	20025952	GCTGCTGACATGCATGCCCT	+	0	gRNA4 in pMUGW5	0	On Target
		CM020886.1_komboka	20025847	AGGCTTGATGAGCTTAGCACCT	A	20025842	20025862	GCTAAGCTCATCAAGCCTTCAAGC	-	0	gRNA5 in pMUGW5	0	On Target
		CM020887.1_komboka	14966587	AGGGAGTTGTG	A	14966590	14966610	GGAGTTGTGGTGCTTATATAGGA	+	0	gRNA2 in pMUGW5	3	On Target
KOM_14_65**		CM020883.1_komboka	25762485	AGGGGGAGAT	A	25762469	25762489	CATCTCCCCCTACTGTACACCACCAAAA	-	0	gRNA1 in pMUGW5	0	On Target
		CM020886.1_komboka	20025933	TGCTGACA	T	20025932	20025952	GCTGCTGACATGCATGCCCT	+	0	gRNA4 in pMUGW5	0	On Target
		CM020886.1_komboka	20025857	AGCTTAGC	A	20025842	20025862	GCTAAGCTCATCAAGCCTTCAAGC	-	0	gRNA5 in pMUGW5	0	On Target
		CM020887.1_komboka	14966587	AGGGAGTTGTG	A	14966590	14966610	GGAGTTGTGGTGCTTATATAGGA	+	0	gRNA2 in pMUGW5	3	On Target
* Short reads (BWA) → SNP/indel calls analyzed with Cas-OFFinder (see Materials and Methods).
** PacBio HiFi reads (pbmm2) → SNP/indel calls analyzed with Cas-OFFinder (see Materials and Methods).

## Sheet: Table S5 heritability
Table S5: Modification of EBEs across two generations of GE'd lines
EBE	Line ID	Generation	EBE sequence
PthXo1	IR64-7b	T3	GCATCTCCCCCTtACTGTACACCAC
		T4/BC1	GCATCTCCCCCTtACTGTACACCAC
	IR64-9a	T3	GCATCTCCCCCTaACTGTACACCAC
		T4/BC1	GCATCTCCCCCTaACTGTACACCAC
	IR64-136a	T3	GCATCTCCCCCTtACTGTACACCAC
		T4/BC1	GCATCTCCCCCTtACTGTACACCAC
	IR64-C3	BC1T3	GCATCTCCCCCTttACTGTACACCAC
		BC2T5	GCATCTCCCCCTttACTGTACACCAC
	CS-3c	T2 (Heterozygous)	GGTTAGATATGCATCTCCCCCTACTGTACACCACCAAAAGTGGAGG / GGTTAGATATGCATCTCCCCC---------CCACCAAAAGTGGAGG
		T3/BC1	GGTTAGATATGCATCTCCCCCTACTGTACACCACCAAAAGTGGAGG / GGTTAGATATGCATCTCCCCC---------CCACCAAAAGTGGAGG
	CS-4a	T2	GGTTA-----------------------CACCACCAAAAGTGGAGG
		T3BC1	GGTTA-----------------------CACCACCAAAAGTGGAGG
	KOM-14-19	T1	G---------CTACTGTACACCAC
		T3	G---------CTACTGTACACCAC
	KOM-14-65	T1	G---------CTACTGTACACCAC
		T3	G---------CTACTGTACACCAC
PthXo2	IR64-7b	T3	ATATAAAAGCACCACAAaaCTCCCTT
		T4/BC1	ATATAAAAGCACCACAAaaCTCCCTT
	IR64-9a	T3	ATATAAAAGCACCACAAaCTCCCTT
		T4/BC1	ATATAAAAGCACCACAAaCTCCCTT
	IR64-136a	T3	ATATAAAAGCACCACAAtCTCCCTT
		T4/BC1	ATATAAAAGCACCACAAtCTCCCTT
	IR64-C3	BC1T3	ATATAAAAGCACC-------CCTT
		BC2T5	ATATAAAAGCACC-------CCTT
	CS-3c	T2	ATATAAAAGCACCACAA–TCCCTT
		T3BC1	ATATAAAAGCACCACAA–TCCCTT
	CS-4a	T2	ATATAAAAGCACCACAAaCTCCCTT
		T3BC1	ATATAAAAGCACCACAAaCTCCCTT
	KOM-14-19	T1	ATATAAGCA----------CTTCA
		T3	ATATAAGCA----------CTTCA
	KOM-14-65	T1 (Biallelic)	ATATAAGCA----------CTTCA
		T3	ATATAAGCA----------CTTCA
TalF, AvrXa7, PthXo3	IR64-7b	T3	CATGCATGTCAGC---TGGTCATGTGTGCCTTTTCATTCCCTTCTTCCTTCCTAGCACTATATAAACCCC------CCAGGTGCTAAG
		T4/BC1	CATGCATGTCAGC---TGGTCATGTGTGCCTTTTCATTCCCTTCTTCCTTCCTAGCACTATATAAACCCC------CCAGGTGCTAAG
	IR64-9a	T3	CATGCATGTCAGC--------------------------CCTTaTTC------------------AagCCttCa----AACCAGGTGCTAAG
		T4/BC1	CATGCATGTCAGC--------------------------CCTTaTTC------------------AagCCttCa----AACCAGGTGCTAAG
	IR64-136a	T3	CATGCATGTCAGCA--------------------------------------------------------------CCAGGTGCTAAG
		T4/BC1	CATGCATGTCAGCA-------------------------------------------------------------ACCAGGTGCTAAG
	IR64-C3	BC1T3	CATGCATG------GCTGGTCATGTGTGCCTTTTCATTCCCTTCTTCCTTCCTAGCACTATATAAACC-------ACCAGGTGCTAAG
		BC2T5	CATGCATG------GCTGGTCATGTGTGCCTTTTCATTCCCTTCTTCCTTCCTAGCACTATATAAACC-------ACCAGGTGCTAAG
	CS-3c	T2	AGGG CATGCATGTCA-----------TGTGTGCCTTTTCATTCCCTTCTTCCTTCCTAGCACTATATAAA--------------------AGCTCATCAAGCCTTCAAGCAAAGCAAACTCAAGTAGTAGCT
		T3BC1	AGGGCATGCATGTCA-----------TGTGTGCCTTTTCATTCCCTTCTTCCTTCCTAGCACTATATAAA--------------------AGCTCATCAAGCCTTCAAGCAAAGCAAACTCAAGTAGTAGCT
	CS-4a	T2	AGGGCATGCATGTCAGCA--------------------------------------------------------------CCAGGTGCTAAGCTCATCAAGCCTTCAAGCAAAGCAAACTCAAGTAGTAGCT
		T3BC1	AGGGCATGCATGTCAGCA--------------------------------------------------------------CCAGGTGCTAAGCTCATCAAGCCTTCAAGCAAAGCAAACTCAAGTAGTAGCT
	KOM-14-19	T1 (Biallelic)	TATATAAACCCCCTCCAACCAGGT-------TCATCAAGCCTTCAA / TATATAAACCCCCTCCAA---------------------CCTTCAA
		T3	TATATAAACCCCCTCCAA---------------------CCTTCAA
	KOM-14-65	T1 (Biallelic)	TATATAAACCCCCTCCAACCAGGT-------TCATCAAGCCTTCAA / TATATAAACCCCCTCCAACC---------------------TTCAA
		T3	TATATAAACCCCCTCCAACCAGGT-------TCATCAAGCCTTCAA

## Sheet: Table S6 Spectra Col 2020
Table S6: NDRE and NDVI measurements for EFP in Colobia during wet season of 2020.
Spectra	Genotype	48DAP	SE	P-value	56DAP	SE	P-value	84DAP	SE	P-value	87DAP	SE	P-value
NDRE	Ciherang-Sub1 WT	0.483	0.024		0.508	0.027		0.427	0.028		0.366	0.032
	CS-1h	0.504	0.025	ns	0.536	0.022	ns	0.44	0.021	ns	0.371	0.022	ns
	CS-3b	0.445	0.008	ns	0.467	0.007	ns	0.396	0.003	ns	0.326	0.003	ns
	CS-4	0.48	0.02	ns	0.501	0.016	ns	0.432	0.014	ns	0.367	0.016	ns
	CS-1i	0.496	0.023	ns	0.52	0.016	ns	0.438	0.022	ns	0.374	0.023	ns
	CS-6d	0.488	0.02	ns	0.511	0.014	ns	0.433	0.019	ns	0.371	0.021	ns
	IR 64 WT	0.453	0.018		0.486	0.017		0.375	0.013		0.302	0.007
	IR64-5d	0.494	0.01	ns	0.545	0.011	*	0.405	0.018	ns	0.325	0.015	ns
	IR64-7a	0.433	0.009	ns	0.487	0.012	ns	0.363	0.013	ns	0.293	0.014	ns
	IR64-9a	0.48	0.009	ns	0.52	0.005	ns	0.398	0.016	ns	0.316	0.012	ns
	IR64-134a	0.487	0.007	ns	0.532	0.008	ns	0.396	0.004	ns	0.315	0.003	ns
	IR64-134b	0.461	0.011	ns	0.515	0.013	ns	0.371	0.022	ns	0.299	0.02	ns
	IR64-136a	0.459	0.011	ns	0.508	0.012	ns	0.378	0.012	ns	0.302	0.007	ns
	IR64-7b	0.445	0.011	ns	0.5	0.014	ns	0.368	0.012	ns	0.289	0.01	ns
	IR64-134d	0.471	0.005	ns	0.522	0.008	ns	0.388	0.013	ns	0.303	0.011	ns
NDVI	Ciherang-Sub1 WT	0.852	0.011		0.885	0.011		0.871	0.012		0.83	0.015
	CS-1h	0.869	0.015	ns	0.896	0.011	ns	0.877	0.008	ns	0.828	0.01	ns
	CS-3b	0.835	0.008	ns	0.862	0.006	ns	0.857	0.008	ns	0.8	0.003	ns
	CS-4	0.844	0.022	ns	0.875	0.005	ns	0.873	0.006	ns	0.829	0.008	ns
	CS-1i	0.865	0.01	ns	0.886	0.006	ns	0.877	0.008	ns	0.833	0.014	ns
	CS-6d	0.863	0.01	ns	0.88	0.006	ns	0.873	0.008	ns	0.829	0.011	ns
	IR 64 WT	0.863	0.011		0.891	0.01		0.859	0.003		0.809	0.003
	IR64-5d	0.881	0.008	ns	0.906	0.008	ns	0.86	0.005	ns	0.816	0.009	ns
	IR64-7a	0.887	0.008	ns	0.911	0.007	ns	0.866	0.009	ns	0.82	0.01	ns
	IR64-9a	0.859	0.009	ns	0.886	0.006	ns	0.856	0.008	ns	0.809	0.01	ns
	IR64-134a	0.887	0.009	ns	0.901	0.006	ns	0.86	0.004	ns	0.814	0.007	ns
	IR64-134b	0.886	0.013	ns	0.902	0.008	ns	0.862	0.001	ns	0.812	0.002	ns
	IR64-136a	0.875	0.009	ns	0.901	0.007	ns	0.856	0.007	ns	0.807	0.01	ns
	IR64-7b	0.869	0.013	ns	0.894	0.009	ns	0.858	0.006	ns	0.807	0.005	ns
	IR64-134d	0.863	0.012	ns	0.89	0.01	ns	0.851	0.004	ns	0.802	0.006	ns
DAP: days after planting; SE: standard error; *: significant at P<0.05; **: significant at P<0.01; ns = not significant (P>0.05)

## Sheet: Table S7 spectra col 2021
Table S7: NDRE and NDVI measurements of EPF in Colombia during wet season of 2021
Spectra	Genotype	37DAP	SE	P-value	52DAP	SE	P-value	76DAP	SE	P-value	82DAP	SE	P-value	85DAP	SE	P-value	89DAP	SE	P-value
NDRE	Ciherang-Sub1 WT	0.009	0.006		0.212	0.016		0.493	0.007		0.411	0.006		0.402	0.008		0.353	0.008
	CS-1h	0.001	0.006	ns	0.224	0.02	ns	0.495	0.017	ns	0.433	0.02	ns	0.419	0.014	ns	0.38	0.013	ns
	CS-3b	-0.015	0.007	*	0.223	0.006	ns	0.454	0.011	ns	0.384	0.007	ns	0.376	0.005	ns	0.327	0.002	ns
	CS-4	-0.016	0.007	*	0.2	0.014	ns	0.462	0.025	ns	0.389	0.023	ns	0.386	0.018	ns	0.344	0.017	ns
	CS-1i	0.008	0.005	ns	0.205	0.005	ns	0.495	0.008	ns	0.423	0.008	ns	0.413	0.006	ns	0.368	0.009	ns
	CS-6d	-0.013	0.007	ns	0.224	0.019	ns	0.449	0.023	ns	0.38	0.02	ns	0.374	0.019	ns	0.332	0.016	ns
	IR 64 WT	-0.022	0.005		0.213	0.011		0.432	0.025		0.347	0.028		0.335	0.025		0.304	0.026
	IR64-5d	0.013	0.005	**	0.244	0.005	ns	0.455	0.007	ns	0.352	0.006	ns	0.331	0.007	ns	0.281	0.007	ns
	IR64-7a	-0.011	0.007	ns	0.243	0.014	ns	0.429	0.024	ns	0.341	0.021	ns	0.329	0.018	ns	0.285	0.016	ns
	IR64-9a	0.005	0.005	*	0.232	0.021	ns	0.436	0.026	ns	0.335	0.023	ns	0.316	0.02	ns	0.267	0.012	ns
	IR64-134a	-0.008	0.002	ns	0.234	0.016	ns	0.418	0.02	ns	0.322	0.018	ns	0.307	0.015	ns	0.264	0.01	ns
	IR64-134b	-0.014	0.006	ns	0.234	0.005	ns	0.431	0.023	ns	0.338	0.02	ns	0.328	0.019	ns	0.298	0.016	ns
	IR64-136a	0.002	0.002	*	0.236	0.015	ns	0.459	0.01	ns	0.362	0.009	ns	0.344	0.012	ns	0.292	0.01	ns
	IR64-7b	-0.006	0.005	ns	0.227	0.011	ns	0.444	0.023	ns	0.351	0.022	ns	0.334	0.023	ns	0.291	0.02	ns
	IR64-134d	-0.014	0.006	ns	0.226	0.008	ns	0.433	0.012	ns	0.353	0.013	ns	0.342	0.012	ns	0.3	0.01	ns
NDVI	Ciherang-Sub1 WT	0.377	0.014		0.704	0.025		0.879	0.006		0.819	0.005		0.823	0.007		0.813	0.008
	CS-1h	0.357	0.012	ns	0.72	0.029	ns	0.878	0.007	ns	0.828	0.011	ns	0.827	0.006	ns	0.829	0.006	ns
	CS-3b	0.327	0.018	ns	0.721	0.009	ns	0.867	0.005	ns	0.811	0.007	ns	0.817	0.004	ns	0.804	0.003	ns
	CS-4	0.332	0.015	ns	0.697	0.023	ns	0.867	0.011	ns	0.804	0.016	ns	0.812	0.009	ns	0.801	0.01	ns
	CS-1i	0.367	0.017	ns	0.688	0.009	ns	0.873	0.004	ns	0.813	0.004	ns	0.826	0.001	ns	0.816	0.006	ns
	CS-6d	0.341	0.015	ns	0.72	0.031	ns	0.86	0.012	ns	0.804	0.014	ns	0.807	0.012	ns	0.798	0.007	ns
	IR 64 WT	0.345	0.012	ns	0.733	0.015	ns	0.864	0.013	ns	0.801	0.018	ns	0.794	0.017	ns	0.793	0.012	ns
	IR64-5d	0.417	0.007	ns	0.77	0.006	ns	0.868	0.004	ns	0.803	0.003	ns	0.797	0.003	ns	0.785	0.005	ns
	IR64-7a	0.36	0.019	ns	0.738	0.045	ns	0.859	0.013	ns	0.799	0.016	ns	0.791	0.016	ns	0.788	0.01	ns
	IR64-9a	0.409	0.02	*	0.756	0.028	ns	0.861	0.013	ns	0.797	0.017	ns	0.791	0.015	ns	0.78	0.01	ns
	IR64-134a	0.358	0.009	ns	0.754	0.017	ns	0.853	0.011	ns	0.787	0.013	ns	0.784	0.012	ns	0.775	0.01	ns
	IR64-134b	0.353	0.025	ns	0.756	0.005	ns	0.863	0.011	ns	0.802	0.014	ns	0.798	0.012	ns	0.788	0.01	ns
	IR64-136a	0.388	0.017	ns	0.742	0.018	ns	0.868	0.005	ns	0.808	0.006	ns	0.803	0.009	ns	0.791	0.005	ns
	IR64-7b	0.358	0.009	ns	0.746	0.014	ns	0.864	0.011	ns	0.803	0.013	ns	0.795	0.015	ns	0.788	0.01	ns
	IR64-134d	0.35	0.017		0.73	0.021		0.87	0.008		0.808	0.01		0.804	0.009		0.797	0.006
DAP: days after planting; SE: standard error; *: significant at P<0.05; **: significant at P<0.01; ns = not significant (P>0.05)

## Sheet: Table S8 Agronomic performance
Table S8: Quantification of agronomic traits for GE lines from EFPs in Colombia and the Philippines
Season	Genotype	100% Flowering (DAP)	SE	P-Value	1000 Grain Weight (g)	SE	P-Value	100 Grain Weight (g)	SE	P-Value	Bulk Grain weight (g)	SE	P-Value	Dry Biomass (g)	SE	P-Value	Grain Yield (kg/m2)	SE	P-Value	Harvest Index	SE	P-Value	Panicle Length (cm)	SE	P-Value	Panicle Number	SE	P-Value	Plant height (cm)	SE	P-Value	Single Plant grain Yield (g)	SE	P-Value	Yield (Ton/Ha)	SE	P-Value
Dry 2020 (Col)	Ciherang-Sub1 WT	74	1.22		26.05	0.15		(n.d.)			2355.61	73.42		27.61	1.07		1.14	0.04		0.62	0.0030888		24.34	0.21		11.43	0.39		92.75	0.71		45.58	1.67		8.2	0.26
	CS-1h	73.25	1.03	ns	26.83	0.44	ns	(n.d.)			2177.6	104.52	ns	31.18	1.23	*	1.13	0.04	ns	0.59	0.0073651	**	24.99	0.24	ns	10.75	0.3	ns	98	0.84	**	45.16	1.67	ns	7.72	0.37	ns
	CS-3b	71.25	0.25	ns	27.25	0.16	*	(n.d.)			2252.32	26.31	ns	26.21	0.73	ns	1.07	0.03	ns	0.62	0.0021277	ns	23.42	0.23	*	11	0.33	ns	92.86	0.52	ns	42.97	1.17	ns	7.85	0.09	ns
	CS-4	73.25	1.03	ns	26.59	0.22	ns	(n.d.)			2187.94	128.41	ns	25.51	0.94	ns	1.03	0.04	ns	0.62	0.0033175	ns	23.91	0.17	ns	11.64	0.36	ns	91.46	0.76	ns	41.17	1.52	ns	7.61	0.45	ns
	CS-1b	75.25	1.18	ns	27.47	0.23	**	(n.d.)			2347.33	107.12	ns	31.41	1.38	*	1.12	0.04	ns	0.59	0.0102311	**	25.08	0.24	ns	10.68	0.46	ns	95.07	0.84	ns	44.86	1.72	ns	8.25	0.38	ns
	CS-6d	72	1	ns	26.4	0.16	ns	(n.d.)			2146.73	93.12	ns	23.4	0.55	*	0.96	0.02	*	0.62	0.0036265	ns	23.23	0.17	**	10.14	0.26	ns	92.54	0.57	ns	38.49	0.79	*	7.48	0.32	ns
	IR64 WT	68.25	0.75		28.28	0.14		(n.d.)			2332.83	111.46		29.06	1.25		1.09	0.04		0.6	0.0042443		26.26	0.21		14.21	0.58		91.71	0.62		43.74	1.62		8.16	0.39
	IR64-5d	65.5	0.29	ns	27.82	0.11	ns	(n.d.)			2356.84	45.83	ns	29.03	0.91	ns	1.13	0.03	ns	0.61	0.0038456	ns	25.99	0.2	ns	13.75	0.42	ns	91.75	0.63	ns	45.39	1.28	ns	8.25	0.16	ns
	IR64-7a	68.25	0.75	ns	27.39	0.51	ns	(n.d.)			2645.54	65.07	*	29.11	1.14	ns	1.21	0.05	ns	0.62	0.0053297	ns	25.31	0.18	*	14.64	0.68	ns	93.82	0.56	ns	48.41	1.82	ns	9.25	0.23	*
	IR64-9a	67.5	0.87	ns	28.4	0.22	ns	(n.d.)			2577.87	55.83	ns	31.73	1.18	ns	1.26	0.05	*	0.61	0.0031563	ns	26.05	0.25	ns	16.64	0.86	**	94.32	0.49	ns	50.27	1.91	0.05	8.97	0.19	ns
	IR64-134a	68.25	0.75	ns	27.46	0.46	ns	(n.d.)			2441.92	94.52	ns	30.89	1.27	ns	1.15	0.05	ns	0.6	0.006498	ns	25.51	0.18	ns	14.21	0.52	ns	93.11	0.78	ns	45.88	2.19	ns	8.56	0.33	ns
	IR64-134b	66.5	0.87	ns	26.94	0.31	**	(n.d.)			2087.31	39.65	ns	26.38	0.85	ns	0.91	0.04	*	0.58	0.0114626	*	25.17	0.21	**	12.32	0.47	ns	87.46	0.6	**	36.58	1.5	*	7.3	0.14	ns
	IR64-136a	65.5	0.29	ns	26.13	0.15	**	(n.d.)			2350.57	118.7	ns	28.52	1.28	ns	1.07	0.05	ns	0.6	0.0050234	ns	24.84	0.27	**	15.79	0.98	ns	89.43	0.6	ns	42.93	1.85	ns	8.22	0.42	ns
	IR64-7b	66.5	0.87	ns	27.92	0.14	ns	(n.d.)			2443.75	139.82	ns	27.65	0.98	ns	1.18	0.04	ns	0.63	0.0037066	*	26.11	0.22	ns	13.57	0.61	ns	90.68	1.3	ns	47.03	1.8	ns	8.62	0.49	ns
	IR64-134c	69	0	ns	26.16	0.12	**	(n.d.)			2578.72	66.74	ns	30.79	1.3	ns	1.14	0.05	ns	0.6	0.004075	ns	25.06	0.21	**	13.86	0.67	ns	92.54	0.59	ns	45.67	1.84	ns	9.05	0.23	ns
Wet 2020 (Phil)	IR64 WT	67.75			(n.d.)			2.738			(n.d.)			30.323			(n.d.)			(n.d.)			27.073			20.361			98.249			39.95			6.994
	IR64-5d	64.25			(n.d.)			2.661			(n.d.)			31.158			(n.d.)			(n.d.)			25.88			18.588			91.778			36.837			6.729
	IR64-7a	66.5			(n.d.)			2.525			(n.d.)			33.323			(n.d.)			(n.d.)			26.457			18.768			99.922			40.367			7.413
	IR64-7b	65.25			(n.d.)			2.629			(n.d.)			30.966			(n.d.)			(n.d.)			26.396			19.745			94.061			46.01			8.305
	IR64-9a	64.75			(n.d.)			2.678			(n.d.)			32.467			(n.d.)			(n.d.)			26.563			20.732			97.026			41.085			6.956
	IR64-134b	65.75			(n.d.)			2.543			(n.d.)			33.227			(n.d.)			(n.d.)			26.286			21.037			93.565			41.892			7.434
	IR64-134a	65.5			(n.d.)			2.514			(n.d.)			34.816			(n.d.)			(n.d.)			26.242			19.672			96.015			40.987			7.052
	IR64-134d	65.25			(n.d.)			2.541			(n.d.)			29.76			(n.d.)			(n.d.)			26.869			19.503			96.253			42.107			7.3
	IR64-136a	65.25			(n.d.)			2.51			(n.d.)			26.336			(n.d.)			(n.d.)			26.56			20.794			93.603			43.651			6.952
	Ciherang-Sub1 WT	65.059			(n.d.)			2.683			(n.d.)			35.149			(n.d.)			(n.d.)			25.383			16.65			98.921			44.413			7.783
	CS-1i	66.386			(n.d.)			2.804			(n.d.)			33.771			(n.d.)			(n.d.)			27.155			16.2			105.945			49.367			7.751
	CS-1h	65.649			(n.d.)			2.745			(n.d.)			40.704			(n.d.)			(n.d.)			26.498			16.6			104.139			48.352			7.642
	CS-3b	64.941			(n.d.)			2.687			(n.d.)			32.801			(n.d.)			(n.d.)			25.555			17.1			98.796			45.511			7.623
	CS-6d	63.472			(n.d.)			2.67			(n.d.)			32.298			(n.d.)			(n.d.)			25.338			15.275			99.214			43.102			8.038
Wet 2021 (Col)	Ciherang-Sub1 WT	76.75	1.10868		26.2542	0.170024		(n.d.)			1760	78.5981		24.2807	1.15644		0.9	0.0482144		0.6	0.03		23.1571	0.374484		10.0357	0.778921		76.1071	1.06202		36.1996	1.93927		4.4	0.2
	CS-1h	80	0.408248	*	28.0158	0.181923	**	(n.d.)			1631.25	131.468	ns	28.8471	2.94105	*	0.94	0.089011	ns	0.57	0.05	*	24.4714	0.305672	*	9.92857	0.590457	ns	81.7857	1.10357	*	37.5982	3.56027	ns	4.08	0.33	ns
	CS-3b	77	0.57735	ns	27.5692	0.187198	**	(n.d.)			1664.25	74.2814	ns	26.9961	1.04808	ns	0.99	0.0502456	ns	0.59	0.03	ns	23.6321	0.334185	ns	10.3571	0.22208	ns	77.8571	1.16691	ns	39.5596	2.00778	ns	4.16	0.19	ns
	CS-4	77.75	1.18145	ns	27.0633	0.0868675	**	(n.d.)			1500.25	56.2648	*	24.9975	1.4751	ns	0.9	0.0593578	ns	0.59	0.04	ns	23.2857	0.254216	ns	10.2143	0.426583	ns	74.0357	0.675501	ns	35.9607	2.37172	ns	3.75	0.14	*
	CS-1b	79	1.08012	ns	28.2408	0.199683	**	(n.d.)			1895.25	55.7874	ns	24.5557	0.764937	ns	0.88	0.0171098	ns	0.59	0.01	ns	24.6321	0.202734	**	9.39286	0.305143	ns	75	2.67113	ns	35.3146	0.686622	ns	4.74	0.14	ns
	CS-6d	78	0.707107	ns	26.33	0.0929891	ns	(n.d.)			1486.75	62.7898	*	24.2511	2.06339	ns	0.92	0.0884194	ns	0.6	0.06	ns	22.8214	0.369431	ns	9.5	0.59619	ns	77.8214	1.01321	ns	36.6075	3.51827	ns	3.72	0.16	*
	IR64 WT	74.75	1.37689		28.0742	0.196598		(n.d.)			1403	70.2958		30.3514	2.98908		0.74	0.00848549		0.49	0.01		24.4107	0.266265		12.6071	0.572544		81.6071	1.29849		33.2054	0.380762		3.51	0.16
	IR64-5d	71	1	*	27.7108	0.0889796	ns	(n.d.)			1517.5	48.0859	ns	32.5329	1.59472	ns	0.74	0.0379117	ns	0.48	0.02	ns	24.9071	0.188487	ns	11.8571	0.116642	ns	81.5357	0.88114	ns	29.4604	1.50931	ns	3.79	0.19	ns
	IR64-7a	72	0.816497	ns	26.2467	0.248926	**	(n.d.)			1475	173.809	ns	28.7746	2.49015	ns	0.81	0.0480001	ns	0.53	0.03	ns	24.6321	0.298715	ns	11.4286	0.892143	ns	82.7143	0.949599	ns	29.5646	1.75198	ns	3.69	0.12	ns
	IR64-9a	70.25	0.25	*	28.4133	0.181443	ns	(n.d.)			1440.25	110.776	ns	30.7893	3.31	ns	0.74	0.0766493	ns	0.49	0.05	ns	25.0464	0.552372	ns	12.8571	0.814411	ns	82	0.948404	ns	32.3454	3.35034	ns	3.6	0.42	ns
	IR64-134a	71.25	0.75	*	25.7017	0.241004	**	(n.d.)			1396.25	71.5744	ns	31.9964	4.72589	ns	0.71	0.043213	ns	0.48	0.03	ns	24.4107	0.366978	ns	11.1429	0.740013	ns	79.6429	0.936071	ns	29.4407	1.79186	ns	3.49	0.27	ns
	IR64-134b	73.25	0.75	ns	25.5583	0.0930285	**	(n.d.)			1458.5	151.29	ns	28.5504	5.18335	ns	0.84	0.0715487	ns	0.54	0.05	ns	23.9821	0.330397	ns	12.75	1.14639	ns	76.7143	1.14418	ns	28.3164	2.41191	ns	3.65	0.19	ns
	IR64-136a	71.75	0.853913	*	24.7408	0.147178	**	(n.d.)			1485	64.8537	ns	35.2446	3.23837	ns	0.89	0.133928	ns	0.5	0.08	ns	24.1	0.326755	ns	14	0.641533	ns	75.8929	1.05952	**	33.6229	5.05958	ns	3.71	0.38	ns
	IR64-7b	79.5	8.5098	ns	27.4475	0.142362	*	(n.d.)			1561.5	125.178	ns	32.775	4.10025	ns	0.98	0.103033	*	0.55	0.06	ns	24.3393	0.379508	ns	12.6786	0.688523	ns	76.7857	1.08301	*	39.0718	4.10782	*	3.9	0.17	ns
	IR64-134c	75.5	0.5	ns	25.5125	0.135887	**	(n.d.)			1658.75	77.647	ns	30.7775	1.00593	ns	0.83	0.0398149	ns	0.52	0.02	ns	24.3143	0.0938591	ns	12.1786	0.236003	ns	82.4286	0.853608	ns	35.4929	1.70258	ns	4.15	0.33	ns
SE: standard error; *: significant at P<0.05; **: significant at P<0.01; ns = not significant (P>0.05)
N.A: Not applicable; n.d.: not determined

## Sheet: Table S9 Spectral Data of NUE
Table S9: NDRE and NDVI measurements of EPF in Colombia during wet season of 2022-2023
	Spectra	Genotype	39DAP	SE	P-value	47DAP	SE	P-value	53DAP	SE	P-value	64DAP	SE	P-value	77DAP	SE	P-value	83DAP	SE	P-value	89DAP	SE	P-value
0% N	NDRE	Ciherang-Sub1 WT	0.301119	0.0112663		0.383044	0.0080302		0.387061	0.0073883		0.36498	0.0152327		0.214243	0.02666		0.399633	0.0208638		0.31961	0.0058853
		CS-3b	0.296078	0.0115601	ns	0.378876	0.0088117	ns	0.387856	0.014089	ns	0.357686	0.0202891	ns	0.21265	0.0530335	ns	0.393101	0.0081397	ns	0.312177	0.005458	ns
		CS-1b	0.302711	0.0096143	ns	0.392823	0.0118941	ns	0.396164	0.0156115	ns	0.380047	0.0153033	ns	0.251621	0.0402148	ns	0.408166	0.0030782	ns	0.326523	0.0055434	ns
		CS-6d	0.285574	0.0035574	ns	0.379013	0.002658	ns	0.379132	0.0030037	ns	0.352793	0.0087523	ns	0.2269	0.0256261	ns	0.384294	0.0159645	ns	0.312169	0.004561	ns
		IR64 WT	0.262823	0.0097614		0.344557	0.003736		0.365121	0.0079424		0.356521	0.0151502		0.205788	0.0426515		0.360855	0.0045952		0.289745	0.0082233
		IR64-5d	0.265952	0.0098409	ns	0.342562	0.0100117	ns	0.354491	0.0191765	ns	0.343716	0.0377032	ns	0.138012	0.0930122	ns	0.339754	0.0286578	ns	0.269757	0.0294487	ns
		IR64-7a	0.263407	0.003302	ns	0.342581	0.0039242	ns	0.351184	0.0081093	ns	0.320777	0.0135515	ns	0.126741	0.0596007	ns	0.332535	0.0155393	ns	0.266904	0.0099469	ns
		IR64-9a	0.269367	0.0140108	ns	0.33893	0.0123215	ns	0.35261	0.0206232	ns	0.317918	0.0198362	ns	0.0602239	0.0163468	ns	0.320927	0.0058133	ns	0.248591	0.0081174	ns
		IR64-134a	0.262205	0.0098541	ns	0.339107	0.0068983	ns	0.359129	0.0125429	ns	0.329769	0.013009	ns	0.12515	0.0388897	ns	0.346217	0.0076059	ns	0.269999	0.0084845	ns
		IR64-134b	0.275356	0.0097132	ns	0.356119	0.0087307	ns	0.378834	0.0116742	ns	0.349096	0.008638	ns	0.114402	0.0529682	ns	0.339119	0.0108777	ns	0.274998	0.0048228	ns
		IR64-136a	0.277099	0.0065166	ns	0.355671	0.0049493	ns	0.369956	0.0139624	ns	0.351343	0.0201076	ns	0.158331	0.055314	ns	0.351704	0.0124616	ns	0.277243	0.0118564	ns
		IR64-7b	0.263904	0.0067914	ns	0.340788	0.0060284	ns	0.352653	0.0094856	ns	0.315272	0.0092822	ns	0.107673	0.0580212	ns	0.324513	0.0097931	ns	0.261504	0.0041723	ns
		IR64-134d	0.2664	0.0056359	ns	0.343946	0.0062999	ns	0.361323	0.0079425	ns	0.340645	0.0048945	ns	0.0871197	0.0070151	ns	0.344159	0.009529	ns	0.267434	0.0065423	ns
	NDVI	Ciherang-Sub1 WT	0.787045	0.0073853		0.844515	0.00441		0.891755	0.002124		0.838924	0.006371		0.688152	0.0060934		0.799311	0.0121345		0.758551	0.0108506
		CS-3b	0.783756	0.0049647	ns	0.845705	0.003498	ns	0.898364	0.0069551	ns	0.841038	0.0060705	ns	0.691925	0.0111744	ns	0.803117	0.0100303	ns	0.764026	0.0119854	ns
		CS-1b	0.782194	0.0042968	ns	0.844405	0.0036255	ns	0.891655	0.0063876	ns	0.842627	0.0053871	ns	0.688349	0.0123422	ns	0.796457	0.0087162	ns	0.759785	0.0068644	ns
		CS-6d	0.776088	0.0011321	ns	0.839309	0.0016877	ns	0.886151	0.0013907	ns	0.831223	0.0042314	ns	0.67734	0.0015845	ns	0.791	0.006875	ns	0.756986	0.0107837	ns
		IR64 WT	0.770219	0.00178		0.842609	0.000831054		0.886146	0.0031143		0.840353	0.00068872		0.688718	0.0086611		0.798404	0.0039355		0.737976	0.0031898
		IR64-5d	0.765998	0.0023052	ns	0.835904	0.004794	ns	0.882745	0.0050523	ns	0.831218	0.0105127	ns	0.665013	0.0290127	ns	0.780682	0.0156715	ns	0.726835	0.012917	ns
		IR64-7a	0.768192	0.0023454	ns	0.83672	0.0014069	ns	0.883731	0.000532333	ns	0.829674	0.0057831	ns	0.658803	0.013054	ns	0.78201	0.010103	ns	0.72747	0.0083402	ns
		IR64-9a	0.768874	0.003817	ns	0.838492	0.0047754	ns	0.887346	0.006799	ns	0.826645	0.006526	ns	0.659939	0.0131694	ns	0.779758	0.0093781	ns	0.72584	0.0058652	ns
		IR64-134a	0.76546	0.0050008	ns	0.840009	0.0033467	ns	0.888271	0.0048167	ns	0.833081	0.0043658	ns	0.670518	0.0109529	ns	0.793744	0.0061199	ns	0.734785	0.0033832	ns
		IR64-134b	0.769827	0.0015124	ns	0.840339	0.0028703	ns	0.887928	0.0036812	ns	0.823529	0.0031449	ns	0.658395	0.0096722	ns	0.780119	0.0078557	ns	0.731719	0.0060939	ns
		IR64-136a	0.771711	0.0046512	ns	0.840427	0.0046777	ns	0.886383	0.0058422	ns	0.833067	0.0039502	ns	0.669671	0.0156233	ns	0.78774	0.0079201	ns	0.732206	0.0057369	ns
		IR64-7b	0.764417	0.00349	ns	0.836241	0.00066506	ns	0.883772	0.0031093	ns	0.82556	0.0017908	ns	0.657609	0.0057062	ns	0.783833	0.0079965	ns	0.723861	0.0027263	ns
		IR64-134d	0.769427	0.0043841	ns	0.84258	0.0028908	ns	0.888929	0.0043816	ns	0.833971	0.000945868	ns	0.678405	0.0018342	ns	0.793625	0.0025291	ns	0.735973	0.0053237	ns
	Spectra	Genotype	39DAP	SE	P-value	47DAP	SE	P-value	53DAP	SE	P-value	64DAP	SE	P-value	77DAP	SE	P-value	83DAP	SE	P-value	89DAP	SE	P-value
50% N	NDRE	Ciherang-Sub1 WT	0.383645	0.0132552		0.467184	0.0163397		0.48248	0.0174254		0.457217	0.0158337		0.251809	0.0231448		0.431666	0.0044729		0.332173	0.0042231
		CS-3b	0.379641	0.0056874	ns	0.462985	0.0067225	ns	0.477608	0.0068007	ns	0.447236	0.0051894	ns	0.248097	0.0289207	ns	0.417687	0.0068494	ns	0.328178	0.0050141	ns
		CS-1b	0.377722	0.0147446	ns	0.465924	0.0173009	ns	0.483006	0.0214131	ns	0.462601	0.0203267	ns	0.260008	0.0212356	ns	0.440855	0.0177488	ns	0.34231	0.0188726	ns
		CS-6d	0.360319	0.0172344	ns	0.440514	0.0196108	ns	0.460526	0.0226872	ns	0.43279	0.0176196	ns	0.221118	0.0243655	ns	0.420905	0.0070567	ns	0.326105	0.0105061	ns
		IR64 WT	0.335925	0.0084687		0.415609	0.0109281		0.424092	0.0153703		0.392543	0.0154132		0.107352	0.0073718		0.353539	0.0018775		0.274498	0.0074423
		IR64-5d	0.368525	0.0047051	ns	0.45135	0.0042981	ns	0.470633	0.0031247	ns	0.427931	0.002859	ns	0.133622	0.0088215	ns	0.363905	0.0072261	ns	0.282098	0.00077994	ns
		IR64-7a	0.344327	0.014004	ns	0.444439	0.0106945	ns	0.460916	0.0150166	ns	0.430412	0.0144796	ns	0.130192	0.0292042	ns	0.371842	0.0147838	ns	0.295295	0.0101772	ns
		IR64-9a	0.368134	0.0173957	ns	0.446554	0.0177265	ns	0.460215	0.0253222	ns	0.419158	0.0285435	ns	0.122819	0.0348665	ns	0.365674	0.0176529	ns	0.281421	0.0197032	ns
		IR64-134a	0.359888	0.0200231	ns	0.438844	0.0258566	ns	0.453534	0.0344369	ns	0.428644	0.037816	ns	0.149694	0.031805	ns	0.378651	0.0248415	ns	0.291249	0.0328022	ns
		IR64-134b	0.324348	0.0034918	ns	0.421397	0.0038214	ns	0.436023	0.0028518	ns	0.399252	0.0031445	ns	0.112979	0.0199076	ns	0.358621	0.005791	ns	0.295316	0.002111	ns
		IR64-136a	0.353076	0.0150849	ns	0.437084	0.0204115	ns	0.450757	0.028176	ns	0.416213	0.0235047	ns	0.117735	0.0089163	ns	0.3696	0.0075152	ns	0.280073	0.0135371	ns
		IR64-7b	0.355781	0.014778	ns	0.447952	0.020691	ns	0.460674	0.0264366	ns	0.430416	0.0222037	ns	0.127761	0.0034744	ns	0.376491	0.011385	ns	0.296092	0.0150053	ns
		IR64-134d	0.353799	0.0104596	ns	0.440169	0.010939	ns	0.455733	0.0144887	ns	0.421983	0.0098581	ns	0.134691	0.0134132	ns	0.376401	0.0063495	ns	0.29013	0.0065261	ns
	NDVI	Ciherang-Sub1 WT	0.837257	0.0124877		0.882977	0.0070205		0.922903	0.0048387		0.866611	0.004632		0.729947	0.0048328		0.812341	0.0026148		0.773425	0.0032441
		CS-3b	0.835701	0.0153038	ns	0.882031	0.0041008	ns	0.921475	0.0029025	ns	0.869203	0.0015604	ns	0.731436	0.0033318	ns	0.812082	0.000438075	ns	0.781864	0.0036638	ns
		CS-1b	0.832161	0.0148626	ns	0.87973	0.0096604	ns	0.920606	0.0074534	ns	0.864799	0.0068992	ns	0.729277	0.0118325	ns	0.810444	0.0084074	ns	0.774824	0.0093157	ns
		CS-6d	0.830028	0.0147966	ns	0.874313	0.0083456	ns	0.913821	0.0069666	ns	0.859149	0.0060131	ns	0.717315	0.0082596	ns	0.805146	0.0051732	ns	0.766645	0.0075522	ns
		IR64 WT	0.82329	0.0098119		0.871965	0.0066138		0.911845	0.006339		0.85784	0.0048055		0.691226	0.0028691		0.785259	0.0023395		0.739526	0.0019327
		IR64-5d	0.844903	0.0027649	ns	0.890067	0.0022723	ns	0.926317	0.0018084	ns	0.869193	0.0022066	ns	0.703518	0.0059822	ns	0.79423	0.0014113	ns	0.746008	0.0021243	ns
		IR64-7a	0.836758	0.0078098	ns	0.886646	0.0063013	ns	0.923931	0.0028965	ns	0.872272	0.0074941	ns	0.702624	0.0108629	ns	0.796915	0.0081405	ns	0.754497	0.0046422	ns
		IR64-9a	0.838496	0.0189941	ns	0.887968	0.0101142	ns	0.925678	0.009525	ns	0.872152	0.0135842	ns	0.710661	0.0143959	ns	0.799463	0.0124468	ns	0.751546	0.0111585	ns
		IR64-134a	0.831788	0.0124339	ns	0.882458	0.0106543	ns	0.922203	0.0096378	ns	0.873851	0.0154935	ns	0.715198	0.0164992	ns	0.805064	0.0158894	ns	0.758227	0.0148316	ns
		IR64-134b	0.817386	0.0038769	ns	0.872699	0.0026457	ns	0.911852	0.0019896	ns	0.851642	0.0011371	ns	0.681042	0.0055296	ns	0.788615	0.0027667	ns	0.749236	0.0016501	ns
		IR64-136a	0.83136	0.0141025	ns	0.883562	0.0118988	ns	0.918562	0.0097716	ns	0.861068	0.0075926	ns	0.698225	0.0041607	ns	0.792543	0.005782	ns	0.744296	0.0057467	ns
		IR64-7b	0.826891	0.0178887	ns	0.883935	0.0131863	ns	0.921533	0.0083899	ns	0.87334	0.0078081	ns	0.705087	0.0055023	ns	0.799312	0.0065725	ns	0.754287	0.0064105	ns
		IR64-134d	0.836194	0.0057716	ns	0.888892	0.0056018	ns	0.924798	0.0036871	ns	0.875777	0.0015669	ns	0.709928	0.0045664	ns	0.800413	0.0015326	ns	0.754594	0.0011969	ns
	Spectra	Genotype	39DAP	SE	P-value	47DAP	SE	P-value	53DAP	SE	P-value	64DAP	SE	P-value	77DAP	SE	P-value	83DAP	SE	P-value	89DAP	SE	P-value
100% N	NDRE	Ciherang-Sub1 WT	0.450705	0.0063282		0.547874	0.0076651		0.574051	0.010263		0.538312	0.0108733		0.298359	0.0237933		0.473828	0.0169696		0.389483	0.0141753
		CS-3b	0.450797	0.0095617	ns	0.544758	0.0018582	ns	0.570576	0.0017349	ns	0.538527	0.0031774	ns	0.265811	0.0213584	ns	0.482923	0.0055831	ns	0.39685	0.0043121	ns
		CS-1b	0.452777	0.0120423	ns	0.556699	0.0036104	ns	0.582272	0.0019715	ns	0.551053	0.0127109	ns	0.298991	0.0025784	ns	0.516124	0.0220989	ns	0.440385	0.0279372	*
		CS-6d	0.422376	0.0022809	ns	0.516612	0.0030313	*	0.538395	0.0032408	ns	0.502875	0.00507	*	0.24753	0.0255728	ns	0.454863	0.0046023	ns	0.378707	0.0058855	ns
		IR64 WT	0.450562	0.0180366		0.556327	0.0093984		0.583669	0.0072896		0.580321	0.0048831		0.265226	0.0189254		0.486206	0.0101331		0.416016	0.006538
		IR64-5d	0.473693	0.0124172	ns	0.576478	0.0074964	ns	0.59773	0.0077447	ns	0.579124	0.0059325	ns	0.229362	0.0128773	ns	0.46355	0.0102886	ns	0.397326	0.0083691	ns
		IR64-7a	0.462848	0.017702	ns	0.56368	0.0147024	ns	0.589816	0.016998	ns	0.584511	0.0214489	ns	0.245671	0.0357658	ns	0.470637	0.0163121	ns	0.414509	0.0194225	ns
		IR64-9a	0.466383	0.0286458	ns	0.568386	0.0175099	ns	0.594309	0.0145749	ns	0.578636	0.0099438	ns	0.250125	0.0106724	ns	0.467466	0.0025015	ns	0.410731	0.0079169	ns
		IR64-134a	0.448537	0.0142641	ns	0.55003	0.011549	ns	0.576737	0.0115901	ns	0.555019	0.0159211	ns	0.2311	0.0406018	ns	0.453303	0.0225645	ns	0.393345	0.0253316	ns
		IR64-134b	0.425524	0.0210792	ns	0.545833	0.0117631	ns	0.57089	0.0113772	ns	0.550158	0.0136407	ns	0.219728	0.0304642	ns	0.474349	0.02946	ns	0.406747	0.0245519	ns
		IR64-136a	0.455979	0.01554	ns	0.556485	0.0079555	ns	0.580032	0.004822	ns	0.562977	0.0040459	ns	0.223888	0.0061198	ns	0.468884	0.0043038	ns	0.404744	0.0039541	ns
		IR64-7b	0.465071	0.0068334	ns	0.568296	0.0028261	ns	0.593375	0.0036603	ns	0.5651	0.0190923	ns	0.207566	0.0236906	ns	0.444155	0.0179679	ns	0.383893	0.0173182	ns
		IR64-134d	0.45064	0.015025	ns	0.543457	0.0110095	ns	0.562641	0.0077691	ns	0.540443	0.0115144	ns	0.210032	0.0184859	ns	0.46464	0.009765	ns	0.39302	0.0108361	ns
	NDVI	Ciherang-Sub1 WT	0.859336	0.0022829		0.908061	0.0036616		0.939365	0.0033576		0.898291	0.0044404		0.77083	0.010176		0.83761	0.0075775		0.797139	0.0102126
		CS-3b	0.854547	0.0061784	ns	0.909334	0.0028461	ns	0.939427	0.0016102	ns	0.907876	0.0019141	ns	0.795968	0.0086739	ns	0.849249	0.000796325	ns	0.805552	0.0014669	ns
		CS-1b	0.852277	0.0100101	ns	0.908735	0.003318	ns	0.939698	0.000911891	ns	0.900703	0.0082651	ns	0.794535	0.023705	ns	0.851155	0.0121117	ns	0.813311	0.0137901	ns
		CS-6d	0.836154	0.002539	ns	0.892753	0.000527167	ns	0.925885	0.0019855	***	0.887766	0.000641546	ns	0.759289	0.0123418	ns	0.832103	0.0023537	ns	0.788525	0.0044608	ns
		IR64 WT	0.887113	0.0113596		0.930358	0.0028143		0.952399	0.000875511		0.934885	0.0017404		0.820068	0.0167862		0.868788	0.0064393		0.820862	0.0047818
		IR64-5d	0.896385	0.0102408	ns	0.933466	0.000768351	ns	0.952812	0.0018317	ns	0.930066	0.0023014	ns	0.788715	0.0113375	ns	0.855028	0.0056973	ns	0.811416	0.0056187	ns
		IR64-7a	0.894399	0.0083069	ns	0.929084	0.0021294	ns	0.94942	0.0023646	ns	0.932165	0.0046079	ns	0.801044	0.0196023	ns	0.860362	0.0075699	ns	0.82031	0.0099619	ns
		IR64-9a	0.895027	0.0198554	ns	0.931613	0.0038619	ns	0.953627	0.001977	ns	0.934017	0.003463	ns	0.795903	0.0098641	ns	0.862457	0.0022116	ns	0.823336	0.0049757	ns
		IR64-134a	0.880407	0.0123805	ns	0.923084	0.0028056	ns	0.946554	0.0023959	ns	0.922665	0.0063484	ns	0.783523	0.0244982	ns	0.851497	0.0128955	ns	0.809953	0.0158181	ns
		IR64-134b	0.868522	0.0104922	ns	0.921638	0.0048053	ns	0.945168	0.0044713	ns	0.922847	0.0049547	ns	0.78941	0.0297136	ns	0.863505	0.0145726	ns	0.821683	0.0126019	ns
		IR64-136a	0.884945	0.0157792	ns	0.926096	0.0027771	ns	0.947814	0.0016386	ns	0.925202	0.0018163	ns	0.784595	0.0082073	ns	0.857151	0.0048051	ns	0.814488	0.0026543	ns
		IR64-7b	0.88721	0.0033568	ns	0.93016	0.001867	ns	0.952159	0.0011067	ns	0.925974	0.0072249	ns	0.769195	0.0250075	*	0.846636	0.0098476	ns	0.803544	0.0097836	ns
		IR64-134d	0.885784	0.016524	ns	0.923877	0.0036112	ns	0.944256	0.000330179	*	0.92122	0.0030077	*	0.785153	0.0099062	ns	0.854561	0.0047279	ns	0.812207	0.0067983	ns

## Sheet: Table S10  NUE performance
Table S10: Quantification of agronomic traits if GE plants under 0%, 50%, and 100% nitrogen treatment in EPF in Colombia, 2021
NUE	Genotype	Dry Biomass (g)	SE	P-Value	Grain Yield (Kg/m2)	SE	P-Value	Harvest Index	SE	P-Value	Panicle Number	SE	P-Value	Plant height (cm)	SE	P-Value	Panicle Length (cm)	SE	P-Value	Single Plant grain Yield (g)	SE	P-Value	1000 Grain Weight (g)	SE	P-Value	100% Flowering (DAP)	SE	P-Value	Bulk Grain weight (g)	SE	P-Value	Yield (Ton/Ha)	SE	P-Value
0	Ciherang-Sub1 WT	18.985	0.754481		0.633975	0.0289719		0.569905	0.0038147		8.1	0.289073		77.57	0.593797		21.3267	0.265786		25.359	1.15888		26.3511	1.04666		77.3333	1.20185		702.333	81.9275		2.09	0.243799
	CS-3b	19.2093	0.672063	ns	0.68715	0.0258824	ns	0.586971	0.005037	ns	8.36667	0.26472	ns	76.9	0.659143	ns	22.37	0.18151	ns	27.486	1.0353	ns	28.0056	1.20686	ns	79	0	ns	794	74.0968	ns	2.36	0.220237	ns
	CS-1b	19.9787	0.514813	ns	0.7451	0.0186854	*	0.598775	0.0043488	ns	7.8	0.194168	ns	79.8	0.446866	ns	23.0567	0.240817	**	29.804	0.747416	**	28.7989	0.217395	**	81.6667	2.66667	ns	825.333	41.2001	ns	2.45	0.122302	ns
	CS-6d	19.222	0.665635	ns	0.637108	0.0242383	ns	0.568754	0.0067159	ns	7.73333	0.234562	ns	76.1	0.632364	ns	21.7367	0.205582	ns	25.4843	0.969531	ns	27.4278	0.192655	ns	78.6667	0.333333	ns	696.333	41.9894	ns	2.07	0.124823	ns
	IR64 WT	18.7063	0.534038		0.6143	0.0185545		0.566875	0.0091571		9.73333	0.257902		78.53	0.693859		23.32	0.250397		24.572	0.74218		27.8178	0.178723		73.6667	0.881917		649.667	62.8817		2.15	0.2081
	IR64-5d	15.5477	0.461031	**	0.559258	0.021848	ns	0.587696	0.0046578	ns	9.33333	0.264068	ns	74.6	0.459499	*	22.34	0.252873	ns	22.3703	0.873922	ns	26.9344	0.125497	ns	73.6667	0.881917	ns	693.667	85.1789	ns	2.47	0.303304	ns
	IR64-7a	17.106	0.634158	ns	0.579733	0.0276365	ns	0.567192	0.0154051	ns	9.63333	0.26472	ns	77.13	0.521433	ns	22.6567	0.293754	ns	23.1893	1.10546	ns	25.9111	0.190762	*	73.6667	0.333333	ns	722	144.659	ns	1.78	0.356639	ns
	IR64-9a	16.6793	0.430547	ns	0.599983	0.0164603	ns	0.589483	0.0033632	ns	9.5	0.190281	ns	76.63	0.526179	ns	22.39	0.263284	ns	23.9993	0.658413	ns	27.6889	0.198329	ns	73	0.57735	ns	601.333	73.9579	ns	2.08	0.255819	ns
	IR64-134a	19.1913	0.59366	ns	0.54215	0.0236292	ns	0.519026	0.017611	**	9	0.244479	ns	77.17	0.460618	ns	22.0767	0.348385	*	21.686	0.945167	ns	25.6256	0.147276	*	72	1.1547	ns	645	8.544	ns	2.19	0.0290099	ns
	IR64-134b	18.4397	0.867244	ns	0.587767	0.0266666	ns	0.55925	0.0100912	ns	10.6	0.391284	ns	77.23	0.401216	ns	21.8833	0.274556	**	23.5107	1.06666	ns	25.2033	0.0491408	**	71.6667	0.881917	ns	640.667	37.9664	ns	2.16	0.128003	ns
	IR64-136a	19.995	0.796842	ns	0.575442	0.0322054	ns	0.528389	0.012273	*	10.7333	0.428666	ns	74.83	0.626865	*	21.03	0.309473	**	23.0177	1.28822	ns	24.5678	0.376171	**	73	1.52753	ns	557	40.2616	ns	1.94	0.140229	ns
	IR64-7b	15.6303	0.469151	**	0.585375	0.0168546	ns	0.599575	0.003963	ns	9.23333	0.294327	ns	73.43	0.50375	*	21.0067	0.408472	**	23.415	0.674183	ns	26.8589	0.253292	ns	73.6667	0.333333	ns	653.333	51.4922	ns	2.26	0.178121	ns
	IR64-134d	20.104	0.493607	ns	0.56765	0.0159564	ns	0.529843	0.0058328	*	9.3	0.249828	ns	78.07	0.523784	ns	22.3633	0.260569	ns	22.706	0.638255	ns	25.9133	0.237869	*	73	0.57735	ns	607.333	21.0581	ns	2.07	0.0717733	ns
0.5	Ciherang-Sub1 WT	27.4467	0.930011		0.922392	0.0344075		0.572257	0.006056		11.9333	0.389321		79.33	0.60727		21.42	0.245764		36.8957	1.3763		27.5678	0.0618341		77.6667	1.33333		1041.67	40.9932		3.1	0.121995
	CS-3b	28.252	0.77148	ns	1.0074	0.0325169	ns	0.586761	0.0034951	ns	11.9	0.375546	ns	81.17	0.695743	ns	22.19	0.226485	ns	40.296	1.30067	ns	27.7278	0.257914	ns	77.6667	1.33333	ns	1093.67	66.2353	ns	3.24	0.196222	ns
	CS-1b	25.97	0.808378	ns	0.902142	0.0231294	ns	0.582319	0.004746	ns	9.9	0.322882	**	84.4	0.472625	*	22.9733	0.232475	**	36.0857	0.925177	ns	29.2933	0.181394	**	79	0	ns	1094.33	83.9788	ns	3.22	0.247103	ns
	CS-6d	23.6613	0.559335	*	0.842067	0.0326738	ns	0.584009	0.0052115	ns	9.96667	0.289603	*	78.43	0.651725	ns	22.0233	0.306094	ns	33.6827	1.30695	ns	27.4478	0.181825	ns	77.6667	1.33333	ns	1013.33	43.8533	ns	3.02	0.130695	ns
	IR64 WT	23.2997	1.05551		0.810483	0.0331882		0.58295	0.0046761		11.7333	0.474483		82	0.724519		23.5533	0.264259		32.4193	1.32753		28.5833	0.226233		70.6667	0.666667		902	56.6598		2.92	0.183422
	IR64-5d	25.952	0.880986	ns	0.897742	0.0315038	ns	0.579984	0.0072678	ns	13.1667	0.362251	ns	83.33	0.513271	ns	23.4567	0.142851	ns	35.9097	1.26015	ns	27.5189	0.155889	**	70	0	ns	1064.33	21.9418	ns	3.51	0.0723609	ns
	IR64-7a	25.1567	0.841384	ns	0.969467	0.0341583	*	0.604976	0.0066008	ns	12.8333	0.426381	ns	87.8	0.593567	*	23.97	0.212708	ns	38.7787	1.36633	*	26.6056	0.0537599	**	72	1.1547	ns	1133.33	20.7873	ns	3.79	0.0695153	*
	IR64-9a	26.7053	0.999147	ns	0.901625	0.0450513	ns	0.568267	0.0153579	ns	13.3333	0.716526	ns	86.7	0.595324	*	23.4	0.151544	ns	36.065	1.80205	ns	27.5444	0.186193	**	70	0	ns	1102.33	95.7328	ns	3.54	0.307435	ns
	IR64-134a	30.2757	1.21673	**	0.939233	0.0557774	ns	0.539804	0.0191658	*	13.2333	0.433333	ns	88.17	0.526276	*	23.8733	0.173731	ns	38.8648	1.8802	*	26.1167	0.0503322	**	70	0	ns	1016.67	90.7126	ns	3.3	0.294443	ns
	IR64-134b	27.359	0.709426	*	0.838658	0.0353448	ns	0.543098	0.0153426	ns	14.8	0.387743	**	81.97	0.425841	ns	22.84	0.200608	ns	33.5463	1.41379	ns	25.3711	0.0824696	**	72	1.1547	ns	937.667	56.2623	ns	2.93	0.175807	ns
	IR64-136a	28.7763	1.36401	**	0.841817	0.0383511	ns	0.539149	0.0147174	*	14.2333	0.497542	**	80.87	0.677463	ns	22.15	0.260713	**	33.6727	1.53405	ns	24.9067	0.275338	**	70.6667	0.666667	ns	878	48.5627	ns	2.9	0.160401	ns
	IR64-7b	25.0933	0.962044	ns	1.02143	0.034366	**	0.619741	0.0077528	ns	13.2333	0.508962	ns	82.87	0.568511	ns	23.2003	0.221899	ns	40.8573	1.37464	**	27.12	0.0483429	**	70.6667	0.666667	ns	1080	95.0018	ns	3.55	0.312274	ns
	IR64-134d	27.8353	0.816296	**	0.829733	0.0314202	ns	0.540758	0.0081227	*	12.3	0.336138	ns	88.23	0.591949	*	23.8367	0.178466	ns	33.1893	1.25681	ns	25.75	0.241937	**	72.6667	1.33333	ns	1073.33	16.272	ns	3.53	0.0535158	ns
1	Ciherang-Sub1 WT	32.916	0.861504		1.11797	0.0324622		0.575263	0.0037541		12.9667	0.372884		83.93	0.642483		21.8533	0.25356		44.7187	1.29849		27.3444	0.0683762		79	0		1157.67	51.3496		3.43	0.152141
	CS-3b	33.5903	1.44846	ns	1.04848	0.0451983	ns	0.555133	0.0046921	ns	13.8333	0.559317	ns	84.37	0.723171	ns	22.1467	0.226809	ns	41.9393	1.80793	ns	28.1644	0.130587	ns	79	0	ns	1295.33	37.1319	ns	3.87	0.110937	ns
	CS-1b	35.4743	1.37069	ns	1.10506	0.0404973	ns	0.555403	0.0048736	ns	12.8	0.473189	ns	88.5	0.495585	*	23.3467	0.220852	**	44.2023	1.61989	ns	29.2222	0.132795	**	81	1	ns	1223.33	42.1202	ns	3.64	0.125328	ns
	CS-6d	32.0353	1.48391	ns	0.9936	0.0430121	ns	0.554473	0.0054742	ns	12.7	0.521161	ns	84.07	0.698592	ns	21.4533	0.229379	ns	39.744	1.72048	ns	27.6344	0.318191	ns	79	0	ns	1083	20.6478	ns	3.23	0.0615813	ns
	IR64 WT	38.536	1.39183		1.01232	0.0388054		0.511661	0.0058536		16.2667	0.598722		93	0.82171		23.84	0.318206		40.4927	1.55222		28.0111	0.135077		76.3333	1.33333		1095	62.043		3.67	0.207943
	IR64-5d	40.6027	0.786066	ns	1.1784	0.0490519	ns	0.532682	0.0073483	ns	17.3333	0.547373	ns	94.3	0.580841	ns	23.28	0.245437	ns	47.136	1.96208	ns	27.0444	0.259945	ns	74.6667	0.333333	ns	1184.67	10.2686	ns	4.01	0.0347583	ns
	IR64-7a	37.9393	1.5923	ns	1.19749	0.0572899	*	0.558848	0.0141723	**	17	0.573355	ns	96.87	0.654884	*	23.94	0.277078	ns	47.8997	2.2916	*	25.9356	0.215341	**	74.6667	0.333333	ns	1232.67	22.1535	ns	4.25	0.0763809	ns
	IR64-9a	36.7077	1.44719	ns	1.09023	0.0381202	ns	0.543636	0.0082787	*	15.6667	0.610885	ns	93.63	0.642909	ns	23.65	0.181358	ns	43.6093	1.52481	ns	27.4633	0.17141	ns	74.3333	0.333333	ns	1189	45.3689	ns	3.99	0.152247	ns
	IR64-134a	36.0947	1.43146	ns	1.06954	0.0402112	ns	0.542495	0.0060172	*	14.4667	0.518027	ns	94.2	0.562268	ns	24.2033	0.198238	ns	42.7817	1.60845	ns	26.49	0.707327	*	73.3333	0.666667	ns	1214.67	58.1187	ns	4.02	0.192346	ns
	IR64-134b	42.0527	1.37407	ns	1.13265	0.0475811	ns	0.513041	0.0152979	ns	19.4667	0.631971	**	89.17	0.463245	*	23.5733	0.166156	ns	45.306	1.90324	ns	25.9067	0.0453791	**	75.3333	2.02759	ns	1092.33	87.8869	ns	3.64	0.292868	ns
	IR64-136a	36.5237	1.26848	ns	1.14336	0.0413591	ns	0.555396	0.0043771	**	18.7667	0.769659	**	86.63	0.725716	*	23.1967	0.162981	ns	45.7343	1.65436	ns	25.3056	0.977647	**	76.3333	1.33333	ns	892.667	78.8465	ns	2.99	0.264098	ns
	IR64-7b	35.315	1.34599	ns	1.19087	0.0413497	*	0.574912	0.0046677	**	17.1333	0.737709	ns	91.13	0.625177	ns	23.2333	0.238015	ns	47.635	1.65399	*	26.8067	0.203824	ns	74.3333	2.33333	ns	1354	109.299	*	4.46	0.360026	*
	IR64-134d	34.571	0.994908	ns	1.06516	0.0344098	ns	0.551122	0.0046501	**	15.2333	0.411567	ns	89.77	0.602281	*	24.1833	0.217989	ns	42.6063	1.37639	ns	25.6144	0.337608	**	75	0	ns	1102	78.0192	ns	3.69	0.261244	ns
SE: standard error; *: significant at P<0.05; **: significant at P<0.01; ns = not significant (P>0.05)
N.A: Not applicable; n.d.: not determined

[truncated: 2 more sheets: Table S11 WGS accession, Table S12 ID of GE'd lines]
